# Supplementary material for: Voice Assessment in Patients with Amyotrophic Lateral Sclerosis: An Exploratory Study on Associations with Bulbar and Respiratory Function
Source: Brain Sci. 2024 Oct 29;14(11):1082. doi: 10.3390/brainsci14111082 (PMC11591699; doi:10.3390/brainsci14111082)
Supplement: Supplementary file 1 [file brainsci-14-01082-s001.zip]

Archive with 2 entries (2 files):
- brainsci-3229143 Supplementary_file_S1.pdf
- brainsci-3229143 Supplementary_file_S2.pdf
